# Supplementary material for: Stroke infarct volume estimation in fixed tissue: Comparison of diffusion kurtosis imaging to diffusion weighted imaging and histology in a rodent MCAO model
Source: PLoS One. 2018 Apr 26;13(4):e0196161. doi: 10.1371/journal.pone.0196161 (PMC5919652; doi:10.1371/journal.pone.0196161)
Supplement: S1 File — Table A. Data of the whole brain volumes. Table B. Data of the infarct volumes. Table C. Data of the re-analyzed infarct volumes. (XLSX) [file pone.0196161.s001.xlsx]

## Sheet: Table A Whole Brain Volumes
	S1 Supporting Information
	Hemisphere and whole brain volumes (cm3)
		DWI			Hematoxylin
		Left_hemisphere	Right_hemisphere	#Whole brain	Left_hemisphere	Right_hemisphere	#Whole brain
	Rat 1	0.74228	0.69778	1.44006	0.7251525	0.6454634	1.370616
	Rat 2	0.59869	0.60253	1.20122	0.7309015	0.6671759	1.398077
	Rat 3	0.65063	0.56869	1.21932	0.7001774	0.6504843	1.350662
	Rat 4	0.82372	0.80325	1.62697	0.8242487	0.7314111	1.55566
	Rat 5	0.73309	0.69506	1.42815	0.7608619	0.7098565	1.470718
	Rat 6	0.77663	0.75375	1.53038	0.7675667	0.7194201	1.486987
	Rat 7*	*0.77712	*0.80784	*1.58496	*0.7605966	*0.7510061	*1.511603
	Rat 8	0.78569	0.77347	1.55916	0.8051029	0.7580121	1.563115
	Rat 9*	*0.64391	*0.69366	*1.33757	*0.7086302	*0.7288522	*1.437482
	* Rat 7 and 9 were the animals excluded from the analysis
	# Whole brain volumes are obtained from the sum of the left and right hemisphere

## Sheet: Table B Infarct Volumes
	S1 Supporting Information
	Infarct volumes (cm3)
		Hematoxylin	MD	MKT
	Rat 1	0.315878026270779	0.26203	0.38356
	Rat 2	0.231460301777526	0.18269	0.27816
	Rat 3	0.210642341562938	0.17156	0.29409
	Rat 4	0.288143796627478	0.31712	0.36019
	Rat 5	0.246618817734852	0.25878	0.29513
	Rat 6	0.130895209281751	0.17931	0.23638
	Rat 7*	*0	*0.13984	*0.14747
	Rat 8	0.216028804640729	0.25075	0.28375
	Rat 9*	*0	*0.23659	*0
	* Rat 7 and 9 were the animals excluded from the analysis

## Sheet: Table C Re-analyzed infarcts
	S1 Supporting Information
	MD
		Primary assessor		Second assessor
		1st assesment	2nd assesment	1st assesment
	Brain 1	0.18269	0.191656	0.215156
	Brain 2	0.31712	0.286156	0.374781
	Brain 3	0.25878	0.226562	0.268875
	MKT
		Primary assessor		Second assessor
		1st assesment	2nd assesment	1st assesment
	Brain 1	0.27816	0.295156	0.2895
	Brain 2	0.36019	0.378031	0.445312
	Brain 3	0.29513	0.320656	0.335844
	Hematoxylin
		Primary assessor		Second assessor
		1st assesment	2nd assesment	1st assesment
	Brain 1	0.23146	0.271568	0.287567
	Brain 2	0.288144	0.302	0.320954
	Brain 3	0.246619	0.254002	0.258478
